# Supplementary material for: Chlorpromazine, a Clinically Approved Drug, Inhibits SARS-CoV-2 Nucleocapsid-Mediated Induction of IL-6 in Human Monocytes
Source: Molecules. 2022 Jun 7;27(12):3651. doi: 10.3390/molecules27123651 (PMC9228867; doi:10.3390/molecules27123651)
Supplement: Supplementary file 1 [file molecules-27-03651-s001.zip]

Archive with 1 entries (1 files):
- molecules-1724391-supplementary.pdf
